# Supplementary material for: Hydrogen and Ammonia Co-Adsorption on M(1 1 1) and Pd3M(1 1 1) (M = Pd, Ru, Ag, Au, Cu) Surfaces
Source: Membranes (Basel). 2025 May 1;15(5):135. doi: 10.3390/membranes15050135 (PMC12113646; doi:10.3390/membranes15050135)
Supplement: Supplementary file 1 [file membranes-15-00135-s001.zip]

Archive with 1 entries (1 files):
- membranes-3568591-supplementary.pdf
